# Supplementary material for: The Efficacy of Heat-Clearing (Qingre) and Detoxifying (Jiedu) Traditional Chinese Medicine Gargle for Chemotherapy-Induced Oral Mucositis: A Systematic Review and Meta-Analysis
Source: Front Pharmacol. 2021 Mar 29;12:627628. doi: 10.3389/fphar.2021.627628 (PMC8040107; doi:10.3389/fphar.2021.627628)
Supplement: Supplementary file 2 [file datasheet2.xlsx]

## Sheet: Sheet1
Supplementary Materials 2 SUMMARY OF SENSITIVITY ANALYSIS
Outcome	Studies	Participants	Statistical Method
			OR, 95%CI			RR, 95%CI			RD, 95%CI
			Efficacy Assessment	P	Model	Efficacy Assessment	P	Model	Efficacy Assessment	P	Model
Incidence Rate	19	1690	0.23 [0.18, 0.29]	< 0.00001	Fixed	0.40 [0.34, 0.46]	< 0.00001	Random	-0.28 [-0.32, -0.24]	< 0.00001	Random
I-II	17	1550	0.36 [0.28, 0.46]	< 0.00001	Fixed	0.50 [0.42, 0.59]	< 0.00001	Random	-0.18 [-0.23, -0.14]	< 0.00001	Random
III-IV	17	1550	0.15 [0.09, 0.28]	< 0.00001	Fixed	0.17 [0.10, 0.31]	< 0.00001	Fixed	-0.08 [-0.10, -0.06]	< 0.00001	Random
Effective Rate	8	540	15.91 [7.93-31.89]	< 0.00001	Fixed	1.38 [1.19, 1.60]	< 0.0001	Random	0.31 [0.18, 0.43]	< 0.00001	Random
